# Supplementary material for: Genomic Insights Into the Treponema Genus: Taxonomic Resolution of Treponema vincentii and Description of Two Novel Species, Treponema plautii sp. nov. and Treponema sinense sp. nov
Source: Mol Oral Microbiol. 2025 Sep 12;41(1):26–37. doi: 10.1111/omi.70009 (PMC12781046; doi:10.1111/omi.70009)
Supplement: Supplementary file 1 — Supplementary Table 1. Isolates used for analysis in this study. [file OMI-41-26-s001.xlsx]

## Sheet: S table
Supplementary Table 1. Isolates used for analysis in this study.
Isolates	16S rDNA sequence accessions	Genome accessions
T. amylovorum HA2PT	Y09959	NA
T. azotonutricium ZAS-9T	AF320287	CP001841.1
T. berlinense 7CPL208T	AY230217	FUXC01000031.1
T. brennaborense DD5/3T	Y16568	CP002696.1
T. bryantii RUS-1T	M57737	ATWV01000001.1
T. denticola ATCC 35405T	AF139203	AE017226.1
T. isoptericolens SPIT5T	AM182455	NA
T. lecithinolyticum ATCC 700332T	AJ131282	KI260551.1
T. maltophilum ATCC 51939T	X87140	KE332518.1
T. medium G7201T	D85437	KE332517.1
T. pallidum subsp. pertenue Gauthier	HM165229	CP002376.1
T. parvum OMZ 833T	AF302937	NZ_CP054142.1
T. pectinovorum ATCC 33768T/ ATCC 700769	M71237	UPSF01000001.1
T. pedis T3552BT	EF061268	CP004120.1
T. peruense RCC 2812T	MW159752	NZ_CP064936.1
T. phagedenis B43.1T	MN396624	CP042818.1
T. plautii IB OMZ 806T	CP050497.1	CP050497.1
T. porcinum 14V28 T	AY518274	FUWG01000032.1
T. primitia ZAS-2T	AF093252	CP001843.1
T. putidum OMZ 758T	KP101531	CP009228.1
T. rectale CHPAT	GU566699	JACHFR010000001.1
T. ruminis Ru1T	GU566698	JACHFQ010000001.1
T. saccharophilum ATCC 43261T	M71238	NZ AGRW01000056.1
T. sinense IA OMZ 838T	CP009227.1	CP009227.1
T. socranskii ATCC 35536T	AF033306	AUZJ01000001.1
T. socranskii subsp. buccale JCM 8155T	AB910735	CP054258.1
T. socranskii subsp. paredis ATCC 35535T	AF033307	KE332515.1
T. stenostreptum JCM 16534T	AB541984	NA
T. succinifaciens 6091T	M57738	CP002631.1
T. vincentii OMZ 800T	GCA_042465945.1	GCA_042465945.1
T. vincentii ATCC 35580	NA	ACYH01000079.1
T. vincentii F0403	NA	KE332512.1
Treponema sp. OMZ 855	NA	CP051194.1
Treponema sp. OMZ 305	NA	CP051300.1
